# Supplementary material for: Stevia Leaf Extract Fermented with Plant-Derived Lactobacillus plantarum SN13T Displays Anticancer Activity to Pancreatic Cancer PANC-1 Cell Line
Source: Int J Mol Sci. 2025 Apr 28;26(9):4186. doi: 10.3390/ijms26094186 (PMC12071683; doi:10.3390/ijms26094186)
Supplement: Supplementary file 1 [file ijms-26-04186-s001.zip]

Archive with 1 entries (1 files):
- ijms-3579839-supplementary.pdf
